# Supplementary material for: Non-Pharmacologic Manual Therapies for Postoperative Bowel Dysfunction: A Systematic Review and Meta-Analysis
Source: J Clin Med. 2026 Jul 4;15(13):5245. doi: 10.3390/jcm15135245 (PMC13363015; doi:10.3390/jcm15135245)
Supplement: Supplementary file 1 [file jcm-15-05245-s001.zip]

Archive with 2 entries (2 files):
- Supplementary File S1 PRISMA 2020 Checklist.pdf
- Supplementary File S2 PRISMA 2020 for Abstracts Checklist .pdf
